# Supplementary material for: Species identification based on a semi-diagnostic marker: Evaluation of a simple conchological test for distinguishing blue mussels Mytilus edulis L. and M. trossulus Gould
Source: PLoS One. 2021 Jul 23;16(7):e0249587. doi: 10.1371/journal.pone.0249587 (PMC8301678; doi:10.1371/journal.pone.0249587)
Supplement: S2 Table — (XLSX) [file pone.0249587.s006.xlsx]

## Sheet: Sheet1
	S2 Table. Information about samples from putatively pure populations of M. edulis and M. trossulus out of the contact zones
№	Species	Macroregion	Sea, country	Locality	Sample code	LUOMUS	Coordinates N, E	Sampling year	Salinity in sampling localities	N	PT	Collector or Reference	Reference on species affinity of a sample	Reference on local salinity conditions
						Ref.N							or regional Mytilus populations
1	M. edulis	Europe	North Sea, Danmark	Rønbjerg, Limfjorden	LF		56.89, 9.17	1995	braсkish	40	0	Julia Lajus	Simon et al. 2020	Riisgård, H.U., Andersen, P. and Hoffmann, E., 2012. From fish to jellyfish in the eutrophicated Limfjorden (Denmark). Estuaries and Coasts, 35(3), pp.701-713.
2	M. edulis	Europe	North Sea, the Netherlands	Yerseke, Oosterschelde	Ye		51.50, 4.05	2000	braсkish	40	0	Roelof Bogaards, Petr Strelkov	Simon et al. 2020	Nienhuis, P.H. and Smaal, A.C. eds., 2012. The Oosterschelde Estuary (The Netherlands): a case-study of a changing ecosystem (Vol. 97). Springer Science & Business Media.
3	M. edulis	Europe	North Sea, Sweden	Tjärnö, Skagerrak	Tj		58.87, 11.17	1996	braсkish	40	0.03	Andrey Granovitch	Simon et al. 2020	https://mi.gu.se/english/tjarno-marine-laboratory/study-and-work/sea-water-systems
4	M. edulis	Europe	North Sea, Germany	Helgoland	Hg		54.18, 7.88	1996	saline	24	0	Julia Lajus	Simon et al. 2020	https://www.st.nmfs.noaa.gov/copepod/time-series/de-30201/
5	M. edulis	Europe	North Sea, the Netherlands	Waskepelle	Wa		51.53, 3.43	1996	saline	30	0	Roelof Bogaards, Petr Strelkov	Simon et al. 2020	Nienhuis, P.H. and Smaal, A.C. eds., 2012. The Oosterschelde Estuary (The Netherlands): a case-study of a changing ecosystem (Vol. 97). Springer Science & Business Media.
6	M. edulis	Europe	North Sea, Norway	Oslo, Drobak	Dr		59.663260, 10.625596	2004	saline	25	0	Marina Katolikova	confirmed by allozymes as in Katolikova et al. 2016 (our unpublished data)	Staalstrøm, A. and Ghaffari, P., 2015. Current conditions in the Oslofjord. Focus on current strength along the bottom.
7	M. edulis	Europe	Barents Sea, Norway	North Cape	NC		70.98135, 25.95606	2014	saline	25	0	Eugeny Genelt-Yanovsky, Gita Paskerova	confirmed by allozymes as in Katolikova et al. 2016 (our unpublished data)	Nordgard, O., Normann, U., Pettersen, F. and Skarberg, N.E., 1982. Havmiljodata fra nordnorske fjorder 1981. Tromura, Naturvitensk., 38, Tromss Mus., 168 pp.
8	M. edulis	Europe	Barents Sea, Norway	Tanafjord	TF		70.424966, 28.042857	2019	braсkish	30	0	Elena Golikova	Wenne et al. 2020	Corner, G.D., Steinsund, P.I. and Aspeli, R., 1996. Distribution of recent benthic foraminifera in a subarctic fjord-delta: Tana, Norway. Marine Geology, 134(1-2), pp.113-125.
9	M. edulis	NW Atlantic	Atlantic, USA, MA	West Falmouth, Cape Cod	CC		41.622007, -70.640772	1997	saline	40	0.03	Julia Lajus	McDonald et al. 1991; Wenne et al. 2020	Oestreich, W.K., Ganju, N.K., Pohlman, J.W. and Suttles, S.E., 2016. Colored dissolved organic matter in shallow estuaries: relationships between carbon sources and light attenuation. Biogeosciences, 13(2).
10	M. edulis	NW Atlantic	Atlantic, USA, CT	Fairfield Beach, Long Island Sound	LI	KV 290	41.126600, -73.241200	1986	brackish	35	0.09	Risto Vainola	McDonald et al. 1991; Wenne et al. 2020	Gay, P.S., O'Donnell, J. and Edwards, C.A., 2004. Exchange between Long Island Sound and adjacent waters. Journal of Geophysical Research: Oceans, 109(C6).
11	M. edulis	NW Atlantic	Atlantic, Canada, Quebeck	Baie-Sainte-Catherine, St. Lawrence River	SL	KV 289	48.116, -69.721	1986	? saline	15	0.73	Risto Vainola	confirmed by allozymes as in Katolikova et al. 2016; few hybrids with M. trossulus excluded (our unpublished data)	De Vernal, A., St-Onge, G. and Gilbert, D., 2011. Oceanography and Quaternary geology of the St. Lawrence Estuary and the Saguenay Fjord. In IOP Conference Series: Earth and Environmental Science (Vol. 14, No. 1, p. 012004). IOP Publishing.
12	M. edulis	NW Atlantic	Greenland	Hvalsey Church, Davis Strait	Gr		60.828110, -45.781938	2001	? saline	76	0.66	Julia Lajus	Wenne et al. 2020; for subsample N=10 confirmed by allozymes as in Vainola, Strelkov 2011 (our unpublished data)	Ribergaard, M.H., 2007. Oceanographic investigations off west greenland. Danish Metrological Institute Centre for Ocean and Ice (DMI), Copenhagen. (but see https://dce2.au.dk/Pub/arcticenvironment/reports/ArcticReport54.pdf)
13	M. edulis	Europe	SW Barents Sea, Russia	Kolguev Island	Klg		68.46, 49.15	1997	saline	40	0.53	lajus et al. 2015	Vainola, Strelkov 2011	lajus et al. 2015
14	M. edulis	Europe	SW Barents Sea, Russia	Chesha Bay	Chs		67.48, 46.28	1997	saline	40	0.35	lajus et al. 2015	Vainola, Strelkov 2011	lajus et al. 2015
15	M. edulis	Europe	White Sea, Russia	Voronka Strait	Vor		67.54, 41.23	1997	saline	40	0.65	lajus et al. 2015	Vainola, Strelkov 2011	lajus et al. 2015
16	M. edulis	Europe	SW Barents Sea, Russia	Storozhevoy Island	Str		69.41, 60.38	1997	saline	40	0.7	lajus et al. 2015	Vainola, Strelkov 2011	lajus et al. 2015
17	M. edulis	Europe	SW Barents Sea, Russia	Yugorskiy Shar Strait	Ysh		69.45, 60.33	1997	brakish	40	0	lajus et al. 2015	Vainola, Strelkov 2011	lajus et al. 2015
18	M. edulis	Europe	SW Barents Sea, Russia	Sin’kin Nos Cape	Sin		68.40, 59.51	1997	braсkish	40	0.03	lajus et al. 2015	Vainola, Strelkov 2011	lajus et al. 2015
19	M. edulis	Europe	SW Barents Sea, Russia	off coast of Dolgy Island	Pe		69.14, 58.56	2013	braсkish	25	0	Igor Stogov	Vainola, Strelkov 2011	Matishov, G., Zuyev, A.N., Golubev, V.A., Adrov, N., Timofeev, S.F., Karamusko, O., Pavlova, L., Fadyakin, O., Buzan, A., Braunstein, A. and Moiseev, D., 2004. Climatic Atlas of the Arctic Seas 2004: Part I. Database of the Barents, Kara, Laptev, and White Seas-Oceanography and Marine Biology.
20	M. trossulus	NW Pacific	Okhotsk Sea, Russia	Magadan city	Ma		59.543077, 150.783410	2007	saline	21	1	Risto Vainola, Petr Strelkov	McDonald et al. 1991	http://www.esimo.ru/atlas/Oxot/2_watersalinity_station_94052_2.html
21	M. trossulus	NW Pacific	Kamchatka, Russia	Kazak Cape, Avachinskaya Guba	Ka		52.970057, 158.452039	2010	? brackish	28	0.96	Risto Vainola, Petr Strelkov	McDonald et al. 1991
22	M. trossulus	NW Pacific	Japan Sea, Russia	Gaydamak, Vostok Bay	Vl		42.867833, 132.690889	2019	saline	68	0.96	Nelly Odintsova	McDonald et al. 1991	http://www.esimo.ru/atlas/Jap/2_watersalinity_station_95024_1.html
23	M. trossulus	NE Pacific	Pacific, USA, WA	Driftwood Key, Hansville,Puget Sound	PC	KV 295	48.1319, -122.4130	1990	saline	12	1	Vainola, Strelkov 2011	Vainola, Strelkov 2011	Megia, T.G., 1956. The temperature and salinity characteristics of Puget Sound and Strait of Juan de Fuca based on the MV CATALYST observations of 1932 to 1942 (Doctoral dissertation, University of Washington).
24	M. trossulus	NW Atlantic	Atlantic, Canada, New Brunswick	St. Andrews Biological Station, Passamaquoddy Bay	SA	KV 288	45.0607, -67.0306	1986	saline	22	0.91	Vainola, Strelkov 2011	Vainola, Strelkov 2011	Ketchum, B.H. and Keen, D.J., 1953. The exchanges of fresh and salt waters in the Bay of Fundy and in Passamaquoddy Bay. Journal of the Fisheries Board of Canada, 10(3), pp.97-124.
25	M. trossulus	NW Atlantic	West Atlantic, Canada, New Brunswick	St. Andrews, Passamaquoddy Bay	PB	KV 287	45.066, -67.039	1986	saline	15	0.67	Risto Vainola	confirmed by allozymes as in Varvio et al. 1988 (our unpublished data)	Ketchum, B.H. and Keen, D.J., 1953. The exchanges of fresh and salt waters in the Bay of Fundy and in Passamaquoddy Bay. Journal of the Fisheries Board of Canada, 10(3), pp.97-124.
26	M. trossulus	Europe	Baltic, Finland	Seili, Archipelago Sea	Tu		60.241, 21.980	1996	braсkish	32	0.16	Alexander Antsulevitch	Vainola, Strelkov 2011	Feistel, R., Weinreben, S., Wolf, H., Seitz, S., Spitzer, P., Adel, B., Nausch, G., Schneider, B. and Wright, D.G., 2010. Density and Absolute Salinity of the Baltic Sea 2006--2009. Ocean Science, 6(1).
27	M. trossulus	Europe	Baltic, Finland	Tvärminne, Hanko	Tw	KV 249	59.845, 23.276	1984	braсkish	29	0.21	Vainola, Strelkov 2011	Vainola, Strelkov 2011	Feistel, R., Weinreben, S., Wolf, H., Seitz, S., Spitzer, P., Adel, B., Nausch, G., Schneider, B. and Wright, D.G., 2010. Density and Absolute Salinity of the Baltic Sea 2006--2009. Ocean Science, 6(1).
	References
	Lajus, D., Katolikova, M., Strelkov, P. and Hummel, H., 2015. Fluctuating and directional asymmetry of the blue mussel (Mytilus edulis): improving methods of morphological analysis to explore species performance at the northern border of its range. Symmetry, 7(2), pp.488-514.
	Väinölä, R. and Strelkov, P., 2011. Mytilus trossulus in northern Europe. Marine biology, 158(4), pp.817-833.
	Simon, A., Arbiol, C., Nielsen, E.E., Couteau, J., Sussarellu, R., Burgeot, T., Bernard, I., Coolen, J.W., Lamy, J.B., Robert, S. and Skazina, M., 2020. Replicated anthropogenic hybridisations reveal parallel patterns of admixture in marine mussels. Evolutionary Applications, 13(3), pp.575-599.
	McDonald, J.H., Seed, R. and Koehn, R.K., 1991. Allozymes and morphometric characters of three species ofMytilus in the Northern and Southern Hemispheres. Marine Biology, 111(3), pp.323-333.
	Lajus, D., Katolikova, M., Strelkov, P. and Hummel, H., 2015. Fluctuating and directional asymmetry of the blue mussel (Mytilus edulis): improving methods of morphological analysis to explore species performance at the northern border of its range. Symmetry, 7(2), pp.488-514.
	Varvio, S.L., Koehn, R.K. and Väinölä, R., 1988. Evolutionary genetics of the Mytilus edulis complex in the North Atlantic region. Marine Biology, 98(1), pp.51-60.
	LUOMUS - The Finnish Museum of Natural History
