# Supplementary material for: Species identification based on a semi-diagnostic marker: Evaluation of a simple conchological test for distinguishing blue mussels Mytilus edulis L. and M. trossulus Gould
Source: PLoS One. 2021 Jul 23;16(7):e0249587. doi: 10.1371/journal.pone.0249587 (PMC8301678; doi:10.1371/journal.pone.0249587)
Supplement: S4 Table — (XLSX) [file pone.0249587.s008.xlsx]

## Sheet: Sheet1
S4 table. The probability of the presence of the T-morphotype as a function of mussel size in subsamples of M. edulis and M. trossulus.
M.trossulus								M.edulis
pop	term	estimate	std.error	statistic	p.value	p_adj		pop	term	estimate	std.error	statistic	p.value	p_adj
Ab.16	size	-0.1108	0.0894	-1.239	0.2154	1		Ab.16	size	0.0349	0.0998	0.3494	0.7268	1
bankSL.12	size	0.0229	0.0802	0.285	0.7757	1		bankSL.12	size	-0.0841	0.0223	-3.7771	0.0002	0.0144
Be.16	size	0.0181	0.0423	0.4284	0.6684	1		Be.16	size	0.1327	0.0518	2.5612	0.0104	0.728
Be.05	size	-0.0442	0.0274	-1.6127	0.1068	1		Berg16	size	0	10579.2	0	1	1
Berg16	size	-0.1097	0.0562	-1.953	0.0508	1		Berg05	size	-0.0348	0.0466	-0.7456	0.4559	1
Berg05	size	-0.1009	0.0206	-4.9052	0	0		Berg04	size	0	8725.78	0	1	1
Berg04	size	-0.0317	0.1865	-0.17	0.865	1		berzakol	size	0	8535.4	0	1	1
berzakol	size	0.4532	0.7388	0.6134	0.5396	1		BI	size	0	14762.3	0	1	1
Bu.12	size	0.425	0.3242	1.3108	0.1899	1		Bu.12	size	0.0467	0.0538	0.8672	0.3858	1
CBCP	size	0	9681.27	0	1	1		CBCP	size	0	7394.43	0	1	1
CBE	size	0.0928	0.0699	1.327	0.1845	1		CBSC	size	0.4864	0.4896	0.9935	0.3205	1
CBSC	size	0	10287	0	1	1		CBSL	size	0.0483	0.1758	0.2747	0.7835	1
CBSL	size	0.1843	0.1163	1.5851	0.1129	1		chupa	size	-0.0691	0.076	-0.9092	0.3633	1
chupa	size	0.0389	0.0355	1.0946	0.2737	1		YaB.13	size	-0.0397	0.0214	-1.852	0.064	1
YaB.13	size	-0.0542	0.1171	-0.4632	0.6432	1		YaL.13	size	-0.0134	0.0293	-0.4585	0.6466	1
YaL.13	size	-6.0848	13973.1	-0.0004	0.9997	1		Esp05	size	-0.0035	0.0526	-0.0667	0.9468	1
Esp05	size	-0.3247	0.9102	-0.3568	0.7213	1		Esp01	size	0	12724.7	0	1	1
Esp01	size	0	8584.26	0	1	1		FR.14	size	-0.1334	0.0762	-1.7489	0.0803	1
FR.14	size	-0.2109	0.1095	-1.9264	0.0541	1		ivan_buy	size	0	4120.86	0	1	1
ivan_buy	size	0	5707.04	0	1	1		Iv0.08	size	-0.0789	0.0576	-1.3696	0.1708	1
Iv0.08	size	0	5113.94	0	1	1		Iv2.08	size	0	10795.6	0	1	1
Iv2.08	size	0.3252	0.752	0.4324	0.6654	1		Iv3.08	size	-0.0515	0.1606	-0.3208	0.7483	1
Iv3.08	size	-0.0117	0.0301	-0.3891	0.6972	1		JPC	size	0.0268	0.2495	0.1074	0.9144	1
kanal	size	0.0234	0.0512	0.4579	0.647	1		kanal	size	27.3191	29956.8	0.0009	0.9993	1
kast05	size	0	14315.9	0	1	1		kast05	size	0	4801.05	0	1	1
kast87	size	-0.1083	0.1217	-0.8905	0.3732	1		kast87	size	-0.1806	0.2311	-0.7815	0.4345	1
kovda	size	0.4829	0.4099	1.1781	0.2387	1		KIM	size	-0.0018	0.1035	-0.0176	0.986	1
Ku.12	size	-0.0228	0.1003	-0.2277	0.8199	1		kovda	size	0	3699.47	0	1	1
LE	size	0	13346.6	0	1	1		Ku.12	size	0.3147	0.237	1.3278	0.1842	1
Limh08	size	-0.0445	0.0833	-0.5341	0.5933	1		LE	size	0	7619.99	0	1	1
Limh88	size	0.0986	0.1258	0.7838	0.4332	1		Limh08	size	-0.1323	0.1876	-0.7052	0.4807	1
luv_korg	size	-3.0886	6245.29	-0.0005	0.9996	1		Limh88	size	0	11531.4	0	1	1
luv_mat	size	0	8033.79	0	1	1		luv_korg	size	0	12274.7	0	1	1
MDRE	size	0	11703.5	0	1	1		luv_mat	size	-0.1043	0.1235	-0.8451	0.398	1
MDRW	size	0.1806	0.1987	0.9089	0.3634	1		MDICOA	size	-6.6291	4693.92	-0.0014	0.9989	1
Mi.16	size	0.0337	0.0265	1.2713	0.2036	1		MDRE	size	0.3647	0.3214	1.1348	0.2565	1
niva_sl	size	33.3163	15737	0.0021	0.9983	1		MDRW	size	-0.0855	0.1558	-0.5491	0.583	1
NM1.08	size	-0.17	0.1101	-1.5439	0.1226	1		Mi.16	size	0.038	0.1291	0.2941	0.7687	1
oenij	size	-0.0497	0.0441	-1.1263	0.2601	1		niva_sl	size	0.1661	0.0996	1.6679	0.0953	1
PL	size	0.0458	0.1251	0.3657	0.7146	1		NM2.08	size	0	7858.94	0	1	1
porya	size	0.1094	0.1445	0.7568	0.4492	1		NM1.08	size	-0.0177	0.0466	-0.3799	0.704	1
rya	size	0.0486	0.0583	0.8332	0.4047	1		oenij	size	0	11610.2	0	1	1
salnij	size	-0.0581	0.0651	-0.8932	0.3718	1		padan	size	0	6190.6	0	1	1
serNL.12	size	-0.0486	0.1029	-0.4728	0.6364	1		PH	size	-0.0514	0.0927	-0.5544	0.5793	1
serNS.12	size	-0.1112	0.0407	-2.7322	0.0063	0.4032		PL	size	0.4478	0.3135	1.4282	0.1532	1
Sev.17	size	-0.0415	0.0548	-0.7579	0.4485	1		porya	size	0	3231.78	0	1	1
Solvesborg	size	0.05	0.0951	0.5265	0.5986	1		rya	size	0.0629	0.0337	1.8668	0.0619	1
usSL.05	size	0.0678	0.0893	0.7587	0.448	1		salnij	size	0	21610.8	0	1	1
umba	size	-0.0521	0.0339	-1.5362	0.1245	1		serNL.12	size	-0.0526	0.0393	-1.3383	0.1808	1
umba_pikut	size	-0.0682	0.1838	-0.3709	0.7107	1		serNS.12	size	-0.0706	0.0241	-2.9259	0.0034	0.2414
umba_pil	size	0	6935.62	0	1	1		Sev.17	size	0	9079.3	0	1	1
umba_sovhoz	size	-0.2278	0.2893	-0.7876	0.4309	1		usSL.05	size	-0.0383	0.0916	-0.4183	0.6758	1
usSL.12	size	-0.0541	0.0639	-0.847	0.397	1		umba	size	-0.1244	0.073	-1.7029	0.0886	1
usSS.12	size	-0.0563	0.0221	-2.548	0.0108	0.6804		umba_06	size	0	6594.84	0	1	1
Vhg05	size	-0.2906	0.2303	-1.2619	0.207	1		umba_bridge	size	0	8818.48	0	1	1
Vhg88	size	0.0459	0.0495	0.9274	0.3537	1		umba_kamni	size	0	11836.5	0	1	1
Vo.05	size	0.0245	0.0334	0.7318	0.4643	1		umba_pikut	size	0	5299.66	0	1	1
vor1	size	-3.8567	7149	-0.0005	0.9996	1		umba_pil	size	0.163	0.2	0.815	0.4151	1
vor2	size	0	16772.6	0	1	1		umba_pioner	size	0	8159.79	0	1	1
vor5	size	0	16772.6	0	1	1		umba_sovhoz	size	0	6172.55	0	1	1
voronya	size	-20.5067	30843.3	-0.0007	0.9995	1		usSL.12	size	-0.0355	0.0446	-0.7947	0.4268	1
yarn02	size	0	15046.5	0	1	1		usSS.12	size	-0.101	0.0235	-4.292	0	0
Yok.12	size	0.05	0.0807	0.6204	0.535	1		VH	size	0	11130.2	0	1	1
Ystad05	size	-0.1692	0.0766	-2.2086	0.0272	1		Vhg05	size	0	8399.65	0	1	1
ZM.16	size	0.3349	0.5394	0.6209	0.5347	1		Vhg88	size	0.0849	0.1602	0.5302	0.596	1
								Vo.05	size	0.051	0.0459	1.1107	0.2667	1
								vor1	size	0.0179	0.0588	0.3052	0.7602	1
								vor2	size	0	9819.14	0	1	1
								vor5	size	0.0068	0.1326	0.0515	0.9589	1
								voronya	size	0	6170.22	0	1	1
								yarn02	size	-0.0151	0.1315	-0.1146	0.9087	1
								Yok.12	size	-0.0348	0.1553	-0.2242	0.8226	1
								ZM.16	size	0.1204	0.1517	0.7937	0.4274	1
